# Supplementary material for: Anti-dsDNA B-Cell ELISpot as a Monitoring and Flare Prediction Tool in SLE Patients
Source: J Clin Med. 2023 Feb 6;12(4):1295. doi: 10.3390/jcm12041295 (PMC9958982; doi:10.3390/jcm12041295)
Supplement: Supplementary file 1 [file jcm-12-01295-s001.zip]

Archive with 1 entries (1 files):
- jcm-2171862-supplementary.pdf
